# Supplementary material for: Clonal versus non-clonal milkweeds (Asclepias spp.) respond differently to stem damage, affecting oviposition by monarch butterflies
Source: PeerJ. 2020 Nov 3;8:e10296. doi: 10.7717/peerj.10296 (PMC7646301; doi:10.7717/peerj.10296)
Supplement: Supplemental Information 6 [file peerj-08-10296-s006.xlsx]

## Sheet: Field Survey
Survey Date	Block	Pair	Block Treatment	Height (cm)	Leaves	Monarch circles	Monarch eggs
July 23	1	1	Mowed	101	28	2	0		Location: Dunlop Meadow Natural Area
July 23	1	1	Mowed	83	30	25	0		Surveying done in 2019 of A. syriaca
July 23	1	1	Mowed	55	28	0	0		Mowing occurred July 29, 2019
July 23	1	1	Mowed	68	14	0	0
July 23	1	1	Mowed	78	24	2	0
July 23	2	1	Unmowed	86	18	0	0
July 23	2	1	Unmowed	112	18	11	0
July 23	2	1	Unmowed	86.5	15	1	0
July 23	2	1	Unmowed	84	22	0	0
July 23	2	1	Unmowed	92	20	1	0
July 23	3	2	Mowed	47	22	2	0
July 23	3	2	Mowed	96	26	7	0
July 23	3	2	Mowed	50	19	0	0
July 23	3	2	Mowed	74	24	14	0
July 23	3	2	Mowed	53	17	4	0
July 23	4	2	Unmowed	95	18	3	0
July 23	4	2	Unmowed	120	27	2	0
July 23	4	2	Unmowed	102	22	0	0
July 23	4	2	Unmowed	124	24	2	0
July 23	4	2	Unmowed	98	17	1	0
July 23	5	3	Mowed	51	14	7	0
July 23	5	3	Mowed	51	19	0	0
July 23	5	3	Mowed	55.5	18	0	0
July 23	5	3	Mowed	77	27	2	0
July 23	5	3	Mowed	84	26	2	0
July 23	6	3	Unmowed	117	19	3	0
July 23	6	3	Unmowed	95.5	11	0	0
July 23	6	3	Unmowed	140.5	23	1	0
July 23	6	3	Unmowed	128	22	1	0
July 23	6	3	Unmowed	117	24	0	0
July 23	7	4	Mowed	62	27	17	0
July 23	7	4	Mowed	64	21	0	0
July 23	7	4	Mowed	52	24	1	1
July 23	7	4	Mowed	52	18	1	0
July 23	7	4	Mowed	81.5	19	0	0
July 23	8	4	Unmowed	95	18	0	0
July 23	8	4	Unmowed	103	19	0	0
July 23	8	4	Unmowed	90	19	1	0
July 23	8	4	Unmowed	96	24	0	0
July 23	8	4	Unmowed	120	25	0	0
July 23	9	5	Mowed	57	16	3	0
July 23	9	5	Mowed	77	16	6	0
July 23	9	5	Mowed	81	15	9	0
July 23	9	5	Mowed	71	17	2	0
July 23	9	5	Mowed	69	18	8	0
July 23	11	5	Unmowed	93	14	1	0
July 23	11	5	Unmowed	119	15	8	0
July 23	11	5	Unmowed	139	24	9	0
July 23	11	5	Unmowed	102	21	6	0
July 23	11	5	Unmowed	93	18	11	1
July 23	12	6	Mowed	60.5	26	1	0
July 23	12	6	Mowed	53	22	0	0
July 23	12	6	Mowed	49	24	2	0
July 23	12	6	Mowed	48	20	2	0
July 23	12	6	Mowed	51	18	1	0
July 23	13	6	Unmowed	115	26	0	0
July 23	13	6	Unmowed	105	19	2	0
July 23	13	6	Unmowed	118	24	2	0
July 23	13	6	Unmowed	133	20	3	0
July 23	13	6	Unmowed	128	27	4	0
July 23	14	7	Mowed	95	28	1	0
July 23	14	7	Mowed	84	25	0	0
July 23	14	7	Mowed	40	20	0	0
July 23	14	7	Mowed	79	26	1	1
July 23	14	7	Mowed	78	26	4	0
July 23	15	7	Unmowed	81	22	0	0
July 23	15	7	Unmowed	86.5	19	9	0
July 23	15	7	Unmowed	75	22	0	0
July 23	15	7	Unmowed	94.5	24	22	0
July 23	15	7	Unmowed	75	18	21	0
Aug 17	1	1	Mowed	18.5	8	0	0
Aug 17	1	1	Mowed	18	8	0	0
Aug 17	1	1	Mowed	13.5	6	0	1
Aug 17	1	1	Mowed	17	6	0	5
Aug 17	1	1	Mowed	17.5	8	1	1
Aug 17	2	1	Unmowed	93	17	1	0
Aug 17	2	1	Unmowed	92	18	1	1
Aug 17	2	1	Unmowed	104	18	3	0
Aug 17	2	1	Unmowed	84	18	4	0
Aug 17	2	1	Unmowed	88	12	9	0
Aug 17	3	2	Mowed	23.5	6	0	1
Aug 17	3	2	Mowed	18	8	0	0
Aug 17	3	2	Mowed	20	6	0	1
Aug 17	3	2	Mowed	16.5	10	0	0
Aug 17	3	2	Mowed	11.5	6	0	0
Aug 17	4	2	Unmowed	83	17	0	0
Aug 17	4	2	Unmowed	114	20	13	0
Aug 17	4	2	Unmowed	102	19	8	0
Aug 17	4	2	Unmowed	94	22	4	0
Aug 17	4	2	Unmowed	95	24	3	0
Aug 17	5	3	Mowed	20.5	6	0	2
Aug 17	5	3	Mowed	17.5	8	0	3
Aug 17	5	3	Mowed	12.5	8	4	0
Aug 17	5	3	Mowed	14.5	8	1	0
Aug 17	5	3	Mowed	22.5	12	1	1
Aug 17	6	3	Unmowed	116	20	11	0
Aug 17	6	3	Unmowed	116	20	4	0
Aug 17	6	3	Unmowed	101	16	0	0
Aug 17	6	3	Unmowed	100	20	9	0
Aug 17	6	3	Unmowed	131	22	5	0
Aug 17	7	4	Mowed	18	4	0	0
Aug 17	7	4	Mowed	18	12	0	3
Aug 17	7	4	Mowed	15	8	0	1
Aug 17	7	4	Mowed	15	8	1	0
Aug 17	7	4	Mowed	15	8	2	0
Aug 17	8	4	Unmowed	89	14	1	0
Aug 17	8	4	Unmowed	84	14	5	0
Aug 17	8	4	Unmowed	112	25	2	0
Aug 17	8	4	Unmowed	98	19	5	0
Aug 17	8	4	Unmowed	123	20	3	0
Aug 17	9	5	Mowed	13	6	0	0
Aug 17	9	5	Mowed	22	14	0	0
Aug 17	9	5	Mowed	15	8	0	0
Aug 17	9	5	Mowed	21	12	2	0
Aug 17	9	5	Mowed	13.5	7	0	0
Aug 17	11	5	Unmowed	78.5	17	5	1
Aug 17	11	5	Unmowed	100	14	9	0
Aug 17	11	5	Unmowed	122	18	0	0
Aug 17	11	5	Unmowed	99	19	15	6
Aug 17	11	5	Unmowed	78	16	10	0
Aug 17	12	6	Mowed	19	6	0	0
Aug 17	12	6	Mowed	16.5	10	0	0
Aug 17	12	6	Mowed	18	6	0	2
Aug 17	12	6	Mowed	18.5	8	0	0
Aug 17	12	6	Mowed	7.5	6	3	0
Aug 17	13	6	Unmowed	114	18	4	0
Aug 17	13	6	Unmowed	105	20	7	0
Aug 17	13	6	Unmowed	97.5	16	5	0
Aug 17	13	6	Unmowed	118	25	2	0
Aug 17	13	6	Unmowed	92	13	6	0
Aug 17	14	7	Mowed	21	6	0	2
Aug 17	14	7	Mowed	17.5	6	0	2
Aug 17	14	7	Mowed	26.5	8	0	3
Aug 17	14	7	Mowed	13.5	6	0	1
Aug 17	14	7	Mowed	18.5	10	0	1
Aug 17	15	7	Unmowed	84	24	24	0
Aug 17	15	7	Unmowed	77	18	4	0
Aug 17	15	7	Unmowed	96	18	8	0
Aug 17	15	7	Unmowed	80	16	21	0
Aug 17	15	7	Unmowed	81	18	24	0

## Sheet: A. syriaca, A. tuberosa
Species	Treatment	Clonality	Trial	Cage	Height (cm)	Proportion of eggs in trial	Larvae mass (mg)	Missing Larvae
A. syriaca	Clipped & regrown	Clonal	1	1	12.8	0.486486	1.5	No
A. syriaca	Control	Clonal	1	1	24.2	0.216216	9.4	No
A. syriaca	Insect damage	Clonal	1	1	23.5	0.297297	NA	Yes
A. tuberosa	Clipped & regrown	Non-clonal	1	2	14.2	1	NA	Yes
A. tuberosa	Control	Non-clonal	1	2	22.5	0	11.7	No
A. tuberosa	Insect damage	Non-clonal	1	2	39.7	0	17.4	No
A. syriaca	Clipped & regrown	Clonal	2	3	17	0.142857	11.3	No
A. syriaca	Control	Clonal	2	3	35.6	0.857143	1.3	No
A. syriaca	Insect damage	Clonal	2	3	30	0	9.3	No
A. tuberosa	Clipped & regrown	Non-clonal	2	4	12	0.631579	1.8	No
A. tuberosa	Control	Non-clonal	2	4	36	0.368421	14.5	No
A. tuberosa	Insect damage	Non-clonal	2	4	19.5	0	16	No
A. syriaca	Clipped & regrown	Clonal	3	5	23.4	0.5	1.3	No
A. syriaca	Control	Clonal	3	5	13.7	0.25	6.8	No
A. syriaca	Insect damage	Clonal	3	5	33.4	0.25	1.6	No
A. tuberosa	Clipped & regrown	Non-clonal	3	6	10.5	0.75	18.5	No
A. tuberosa	Control	Non-clonal	3	6	40	0.25	7.8	No
A. tuberosa	Insect damage	Non-clonal	3	6	19	0	NA	Yes
A. syriaca	Clipped & regrown	Clonal	4	7	16.1	0.583333	8.7	No
A. syriaca	Control	Clonal	4	7	26	0	15.4	No
A. syriaca	Insect damage	Clonal	4	7	25.9	0.416667	1.8	No
A. tuberosa	Clipped & regrown	Non-clonal	4	8	7.4	0.754098	14.7	No
A. tuberosa	Control	Non-clonal	4	8	35.2	0	NA	Yes
A. tuberosa	Insect damage	Non-clonal	4	8	21.7	0.245902	6.2	No
A. syriaca	Clipped & regrown	Clonal	5	9	16	0.142857	24.8	No
A. syriaca	Control	Clonal	5	9	24.5	0.714286	1.6	No
A. syriaca	Insect damage	Clonal	5	9	23.5	0.142857	12.4	No
A. tuberosa	Clipped & regrown	Non-clonal	5	10	12.1	0.23913	53.8	No
A. tuberosa	Control	Non-clonal	5	10	41	0.369565	6.1	No
A. tuberosa	Insect damage	Non-clonal	5	10	32	0.391304	17	No
A. syriaca	Clipped & regrown	Clonal	6	11	14.8	0.786667	17.7	No
A. syriaca	Control	Clonal	6	11	24	0.133333	1.6	No
A. syriaca	Insect damage	Clonal	6	11	23	0.08	9	No
A. tuberosa	Clipped & regrown	Non-clonal	6	12	13	1	15.7	No
A. tuberosa	Control	Non-clonal	6	12	37	0	22.9	No
A. tuberosa	Insect damage	Non-clonal	6	12	34	0	NA	Yes
A. syriaca	Clipped & regrown	Clonal	7	13	11	0.826087	2.8	No
A. syriaca	Control	Clonal	7	13	31	0.0434783	NA	Yes
A. syriaca	Insect damage	Clonal	7	13	16.7	0.130435	12	No
A. tuberosa	Clipped & regrown	Non-clonal	7	14	9.5	0.106383	11.9	No
A. tuberosa	Control	Non-clonal	7	14	37	0.0212766	16.3	No
A. tuberosa	Insect damage	Non-clonal	7	14	47.1	0.87234	12.6	No
A. syriaca	Clipped & regrown	Clonal	8	15	13	0.615385	11.4	No
A. syriaca	Control	Clonal	8	15	34.9	0.153846	12.2	No
A. syriaca	Insect damage	Clonal	8	15	21	0.230769	9.1	No
A. tuberosa	Clipped & regrown	Non-clonal	8	16	13	0.863636	13.2	No
A. tuberosa	Control	Non-clonal	8	16	26.5	0.0606061	16.2	No
A. tuberosa	Insect damage	Non-clonal	8	16	41	0.0757576	NA	Yes
A. syriaca	Clipped & regrown	Clonal	9	17	18.5	0.0769231	32.1	No
A. syriaca	Control	Clonal	9	17	27	0.692308	13.6	No
A. syriaca	Insect damage	Clonal	9	17	35.5	0.230769	1.2	No
A. tuberosa	Clipped & regrown	Non-clonal	9	18	10	0.246377	18.7	No
A. tuberosa	Control	Non-clonal	9	18	27.8	0.289855	13.3	No
A. tuberosa	Insect damage	Non-clonal	9	18	24.9	0.463768	NA	Yes
A. syriaca	Clipped & regrown	Clonal	10	19	7.5	0.181818	NA	Yes
A. syriaca	Control	Clonal	10	19	9.2	0.454545	7.9	No
A. syriaca	Insect damage	Clonal	10	19	23	0.363636	8.1	No
A. tuberosa	Clipped & regrown	Non-clonal	10	20	10	1	3.8	No
A. tuberosa	Control	Non-clonal	10	20	18	0	1.4	No
A. tuberosa	Insect damage	Non-clonal	10	20	40.2	0	NA	Yes
A. syriaca	Clipped & regrown	Clonal	11	21	15.5	1	11.1	No
A. syriaca	Control	Clonal	11	21	37	0	9.5	No
A. syriaca	Insect damage	Clonal	11	21	24.4	0	NA	Yes
A. tuberosa	Clipped & regrown	Non-clonal	11	22	11	0.75	13	No
A. tuberosa	Control	Non-clonal	11	22	23	0.25	12.7	No
A. tuberosa	Insect damage	Non-clonal	11	22	34	0	15.1	No
A. syriaca	Clipped & regrown	Clonal	12	23	13.1	0.166667	NA	Yes
A. syriaca	Control	Clonal	12	23	32	0.25	6.5	No
A. syriaca	Insect damage	Clonal	12	23	42	0.583333	NA	Yes
A. tuberosa	Clipped & regrown	Non-clonal	12	24	10.5	1	17.8	No
A. tuberosa	Control	Non-clonal	12	24	41.1	0	15.4	No
A. tuberosa	Insect damage	Non-clonal	12	24	27.7	0	2.5	No
A. syriaca	Clipped & regrown	Clonal	13	25	14.5	0.142857	1.9	No
A. syriaca	Control	Clonal	13	25	36	0.839286	8.7	No
A. syriaca	Insect damage	Clonal	13	25	28	0.0178571	1.4	No
A. tuberosa	Clipped & regrown	Non-clonal	13	26	6.2	0.347826	12.9	No
A. tuberosa	Control	Non-clonal	13	26	18.7	0.652174	19.6	No
A. tuberosa	Insect damage	Non-clonal	13	26	30.3	0	8.4	No
A. syriaca	Clipped & regrown	Clonal	14	27	15.9	0.268293	11.7	No
A. syriaca	Control	Clonal	14	27	26.5	0.341463	13.5	No
A. syriaca	Insect damage	Clonal	14	27	26.1	0.390244	NA	Yes
A. tuberosa	Clipped & regrown	Non-clonal	14	28	6.6	0.857143	NA	Yes
A. tuberosa	Control	Non-clonal	14	28	17.2	0.142857	6.5	No
A. tuberosa	Insect damage	Non-clonal	14	28	33.5	0	15.1	No
A. syriaca	Clipped & regrown	Clonal	15	29	13.7	0	1.9	No
A. syriaca	Control	Clonal	15	29	26.5	0.8	NA	Yes
A. syriaca	Insect damage	Clonal	15	29		0.2	1.3	No
A. tuberosa	Clipped & regrown	Non-clonal	15	30	9	0.111111	1.1	No
A. tuberosa	Control	Non-clonal	15	30	33	0.444444	13.9	No
A. tuberosa	Insect damage	Non-clonal	15	30	36.9	0.444444	14.4	No
A. syriaca	Clipped & regrown	Clonal	16	31	14	0.185185	7.7	No
A. syriaca	Control	Clonal	16	31	20	0.37037	7.7	No
A. syriaca	Insect damage	Clonal	16	31	24.2	0.444444	NA	Yes
A. tuberosa	Clipped & regrown	Non-clonal	16	32	15	0	NA	Yes
A. tuberosa	Control	Non-clonal	16	32	25	0.25	NA	Yes
A. tuberosa	Insect damage	Non-clonal	16	32	26.8	0.75	19.1	No
A. syriaca	Clipped & regrown	Clonal	NA	NA	NA	NA	1	No
A. syriaca	Clipped & regrown	Clonal	NA	NA	NA	NA	13.8	No
A. syriaca	Clipped & regrown	Clonal	NA	NA	NA	NA	9.2	No
A. syriaca	Clipped & regrown	Clonal	NA	NA	NA	NA	13.8	No
A. syriaca	Control	Clonal	NA	NA	NA	NA	1.9	No
A. syriaca	Insect damage	Clonal	NA	NA	NA	NA	8.5	No
A. syriaca	Insect damage	Clonal	NA	NA	NA	NA	9.2	No
A. syriaca	Insect damage	Clonal	NA	NA	NA	NA	NA	Yes

## Sheet: A. verticillata, A. incarnata
Species	Treatment	Clonality	Trial	Cage	Height (cm)	Proportion of eggs in trial	Larvae mass (mg)	Missing Larvae
A. incarnata	Clipped & regrown	Non-clonal	1	1	27	0.465116	NA	Yes
A. incarnata	Control	Non-clonal	1	1	63.3	0.418605	7.5	No
A. incarnata	Insect damage	Non-clonal	1	1	56.1	0.116279	NA	Yes
A. verticillata	Clipped & regrown	Clonal	1	2	17.5	0.3125	NA	Yes
A. verticillata	Control	Clonal	1	2	20.9	0.625	NA	Yes
A. verticillata	Insect damage	Clonal	1	2	27.3	0.0625	11.5	No
A. incarnata	Clipped & regrown	Non-clonal	2	3	32.7	0.388889	5.2	No
A. incarnata	Control	Non-clonal	2	3	53	0.277778	6.9	No
A. incarnata	Insect damage	Non-clonal	2	3	54	0.333333	3.4	No
A. verticillata	Clipped & regrown	Clonal	2	4	18.3	0.380952	9.5	No
A. verticillata	Control	Clonal	2	4	25	0.47619	6.7	No
A. verticillata	Insect damage	Clonal	2	4	33.5	0.142857	6.5	No
A. incarnata	Clipped & regrown	Non-clonal	3	5	30.2	0.571429	NA	Yes
A. incarnata	Control	Non-clonal	3	5	50.2	0.380952	NA	Yes
A. incarnata	Insect damage	Non-clonal	3	5	55.5	0.047619	5.5	No
A. verticillata	Clipped & regrown	Clonal	3	6	22.9	0	8.7	No
A. verticillata	Control	Clonal	3	6	39.5	0.97561	NA	Yes
A. verticillata	Insect damage	Clonal	3	6	33.3	0.0243902	1.1	No
A. incarnata	Clipped & regrown	Non-clonal	4	7	21	0.258065	NA	Yes
A. incarnata	Control	Non-clonal	4	7	63	0.290323	5.8	No
A. incarnata	Insect damage	Non-clonal	4	7	49.9	0.451613	5.1	No
A. verticillata	Clipped & regrown	Clonal	4	8	21.5	0	NA	Yes
A. verticillata	Control	Clonal	4	8	36	0.695652	NA	Yes
A. verticillata	Insect damage	Clonal	4	8	29.8	0.304348	12	No
A. incarnata	Clipped & regrown	Non-clonal	5	9	29.7	0.4	NA	Yes
A. incarnata	Control	Non-clonal	5	9	61.5	0.34	3.6	No
A. incarnata	Insect damage	Non-clonal	5	9	53.3	0.26	2.4	No
A. verticillata	Clipped & regrown	Clonal	5	10	18.2	0.45	7.9	No
A. verticillata	Control	Clonal	5	10	24.3	0.4	8.6	No
A. verticillata	Insect damage	Clonal	5	10	25	0.15	NA	Yes
A. incarnata	Clipped & regrown	Non-clonal	6	11	37.2	0	11.1	No
A. incarnata	Control	Non-clonal	6	11	56.5	0.5	NA	Yes
A. incarnata	Insect damage	Non-clonal	6	11	60.5	0.5	2	No
A. verticillata	Clipped & regrown	Clonal	6	12	22.8	0.2	NA	Yes
A. verticillata	Control	Clonal	6	12	44	0.45	6.6	No
A. verticillata	Insect damage	Clonal	6	12		0.35	NA	Yes
A. incarnata	Clipped & regrown	Non-clonal	7	13		0.541667	NA	Yes
A. incarnata	Control	Non-clonal	7	13	55.2	0.375	NA	Yes
A. incarnata	Insect damage	Non-clonal	7	13	53.2	0.0833333	3.3	No
A. verticillata	Clipped & regrown	Clonal	7	14	21.5	0.727273	7.5	No
A. verticillata	Control	Clonal	7	14	36.2	0.181818	12.7	No
A. verticillata	Insect damage	Clonal	7	14	29.9	0.0909091	9.1	No
A. incarnata	Clipped & regrown	Non-clonal	8	15	26	0.75	7	No
A. incarnata	Control	Non-clonal	8	15	53.6	0.25	NA	Yes
A. incarnata	Insect damage	Non-clonal	8	15	52	0	NA	Yes
A. verticillata	Clipped & regrown	Clonal	8	16	16	0.0526316	13.1	No
A. verticillata	Control	Clonal	8	16	37	0.263158	8.9	No
A. verticillata	Insect damage	Clonal	8	16	40.5	0.684211	NA	Yes
A. incarnata	Clipped & regrown	Non-clonal	9	17	28.4	0.472222	NA	Yes
A. incarnata	Control	Non-clonal	9	17	60.1	0.361111	NA	Yes
A. incarnata	Insect damage	Non-clonal	9	17	58.5	0.166667	NA	Yes
A. verticillata	Clipped & regrown	Clonal	9	18	14.1	0.653846	1.6	No
A. verticillata	Control	Clonal	9	18	27.5	0.230769	11	No
A. verticillata	Insect damage	Clonal	9	18	35.5	0.115385	NA	Yes
A. incarnata	Clipped & regrown	Non-clonal	10	19	26.5	0.75	5.6	No
A. incarnata	Control	Non-clonal	10	19	68	0	7.3	No
A. incarnata	Insect damage	Non-clonal	10	19	59.2	0.25	NA	Yes
A. verticillata	Clipped & regrown	Clonal	10	20	19.9	0.235294	NA	Yes
A. verticillata	Control	Clonal	10	20	27	0.529412	1.6	No
A. verticillata	Insect damage	Clonal	10	20	30	0.235294	9.1	No
A. incarnata	Clipped & regrown	Non-clonal	11	21	27.8	0.470588	NA	Yes
A. incarnata	Control	Non-clonal	11	21	50.8	0.352941	4.6	No
A. incarnata	Insect damage	Non-clonal	11	21	51.9	0.176471	1.5	No
A. verticillata	Clipped & regrown	Clonal	11	22	21.6	0.479167	1.7	No
A. verticillata	Control	Clonal	11	22	32	0.395833	1.1	No
A. verticillata	Insect damage	Clonal	11	22	26	0.125	NA	Yes
A. incarnata	Clipped & regrown	Non-clonal	12	23	29	0.0714286	14.1	No
A. incarnata	Control	Non-clonal	12	23	55.8	0.0714286	NA	Yes
A. incarnata	Insect damage	Non-clonal	12	23	34.6	0.857143	NA	Yes
A. verticillata	Clipped & regrown	Clonal	12	24	16	0.30303	NA	Yes
A. verticillata	Control	Clonal	12	24	29.9	0.636364	1.2	No
A. verticillata	Insect damage	Clonal	12	24	15	0.0606061	NA	Yes
A. incarnata	Clipped & regrown	Non-clonal	13	25	28	0.2	3.5	No
A. incarnata	Control	Non-clonal	13	25	43.5	0.32	NA	Yes
A. incarnata	Insect damage	Non-clonal	13	25	51.5	0.48	NA	Yes
A. verticillata	Clipped & regrown	Clonal	13	26	21.7	0.826087	NA	Yes
A. verticillata	Control	Clonal	13	26	32	0.0869565	NA	Yes
A. verticillata	Insect damage	Clonal	13	26	29.7	0.0869565	3.5	No
A. incarnata	Clipped & regrown	Non-clonal	NA	NA	30.5	NA	NA	Yes
A. incarnata	Clipped & regrown	Non-clonal	NA	NA	21.8	NA	12.8	No
A. incarnata	Clipped & regrown	Non-clonal	NA	NA	24.8	NA	1.4	No
A. incarnata	Clipped & regrown	Non-clonal	NA	NA	26.2	NA	4.2	No
A. incarnata	Clipped & regrown	Non-clonal	NA	NA	34	NA	3.6	No
A. incarnata	Clipped & regrown	Non-clonal	NA	NA	27	NA	NA	Yes
A. incarnata	Clipped & regrown	Non-clonal	NA	NA	23.7	NA	NA	Yes
A. incarnata	Control	Non-clonal	NA	NA	58.5	NA	8.4	No
A. incarnata	Control	Non-clonal	NA	NA	64.8	NA	5.4	No
A. incarnata	Control	Non-clonal	NA	NA	55	NA	4.9	No
A. incarnata	Control	Non-clonal	NA	NA	67.7	NA	4.2	No
A. incarnata	Control	Non-clonal	NA	NA	49.6	NA	3.9	No
A. incarnata	Control	Non-clonal	NA	NA	48.3	NA	NA	Yes
A. incarnata	Control	Non-clonal	NA	NA	64	NA	NA	Yes
A. incarnata	Insect damage	Non-clonal	NA	NA	64	NA	6.2	No
A. incarnata	Insect damage	Non-clonal	NA	NA	59	NA	2	No
A. incarnata	Insect damage	Non-clonal	NA	NA	51	NA	1.8	No
A. incarnata	Insect damage	Non-clonal	NA	NA	50.5	NA	NA	Yes
A. incarnata	Insect damage	Non-clonal	NA	NA	46.5	NA	NA	Yes
A. incarnata	Insect damage	Non-clonal	NA	NA	56.2	NA	NA	Yes
A. incarnata	Insect damage	Non-clonal	NA	NA	53.1	NA	NA	Yes
A. verticillata	Clipped & regrown	Clonal	NA	NA		NA	NA	Yes
A. verticillata	Control	Clonal	NA	NA	42	NA	11.1	No
A. verticillata	Insect damage	Clonal	NA	NA	17.6	NA	9.7	No

## Sheet: Leaf quality traits
Species	Treatment	Latex mass (mg)	Trichomes/mm^2
A. syriaca	Control	6.002	22.4909
A. syriaca	Control	3.594	21.4153
A. syriaca	Control	5.874	30.3674
A. syriaca	Control	2.117	32.0439
A. syriaca	Control	6.91	29.5133
A. syriaca	Clipped & regrown	3.342	10.597
A. syriaca	Clipped & regrown	1.594	16.2276
A. syriaca	Clipped & regrown	2.284	12.8429
A. syriaca	Clipped & regrown	1.145	9.80614
A. syriaca	Clipped & regrown	3.079	16.7337
A. syriaca	Insect damage	12.871	31.7592
A. syriaca	Insect damage	3.639	19.2643
A. syriaca	Insect damage	3.282	22.8072
A. syriaca	Insect damage	8.266	20.2449
A. syriaca	Insect damage	7.558	36.5358
A. tuberosa	Control	NA	11.7041
A. tuberosa	Control	NA	8.6041
A. tuberosa	Control	NA	5.82042
A. tuberosa	Control	NA	2.87858
A. tuberosa	Control	NA	5.44083
A. tuberosa	Clipped & regrown	NA	4.87144
A. tuberosa	Clipped & regrown	NA	3.73266
A. tuberosa	Clipped & regrown	NA	3.06837
A. tuberosa	Clipped & regrown	NA	4.80817
A. tuberosa	Clipped & regrown	NA	1.32857
A. tuberosa	Insect damage	NA	4.23878
A. tuberosa	Insect damage	NA	3.10001
A. tuberosa	Insect damage	NA	3.95409
A. tuberosa	Insect damage	NA	3.92246
A. tuberosa	Insect damage	NA	6.16838
A. incarnata	Control	NA	5.34593
A. incarnata	Control	NA	5.88369
A. incarnata	Control	NA	3.2898
A. incarnata	Control	NA	4.20715
A. incarnata	Control	NA	3.63776
A. incarnata	Clipped & regrown	NA	2.59388
A. incarnata	Clipped & regrown	NA	3.2898
A. incarnata	Clipped & regrown	NA	2.91021
A. incarnata	Clipped & regrown	NA	3.1949
A. incarnata	Clipped & regrown	NA	2.43572
A. incarnata	Insect Damage	NA	5.85205
A. incarnata	Insect Damage	NA	4.46021
A. incarnata	Insect Damage	NA	3.2898
A. incarnata	Insect Damage	NA	3.70103
A. incarnata	Insect Damage	NA	4.11225
A. verticillata	Control	NA	6.01382
A. verticillata	Control	NA	4.45209
A. verticillata	Control	NA	2.90407
A. verticillata	Control	NA	4.11768
A. verticillata	Control	NA	4.06922
A. verticillata	Clipped & regrown	NA	1.86895
A. verticillata	Clipped & regrown	NA	4.62437
A. verticillata	Clipped & regrown	NA	5.2308
A. verticillata	Clipped & regrown	NA	4.26008
A. verticillata	Clipped & regrown	NA	7.11382
A. verticillata	Insect Damage	NA	4.3415
A. verticillata	Insect Damage	NA	2.79527
A. verticillata	Insect Damage	NA	8.93242
A. verticillata	Insect Damage	NA	9.1224
A. verticillata	Insect Damage	NA	3.3815
